# Supplementary material for: Oxytocin, Weight Loss and Ketosis in Response to a Very-Low-Calorie Ketogenic Diet: An Exploratory Study
Source: Nutrients. 2026 Feb 1;18(3):485. doi: 10.3390/nu18030485 (PMC12899579; doi:10.3390/nu18030485)
Supplement: Supplementary file 1 [file nutrients-18-00485-s001.zip]

Archive with 1 entries (1 files):
- nutrients-4054399-supplementary.pdf
